# Supplementary material for: GBC: a parallel toolkit based on highly addressable byte-encoding blocks for extremely large-scale genotypes of species
Source: Genome Biol. 2023 Apr 17;24:76. doi: 10.1186/s13059-023-02906-z (PMC10108510; doi:10.1186/s13059-023-02906-z)
Supplement: Supplementary file 1 — Additional file 1: Table S1. The basic compression performance comparison between GBC and alternative tools. Table S2. The comparison of GBC’s compression and decompression speed under multiple threads in the 1000GP3 dataset. Table S3. The data query performance comparison between GBC and alternative tools. Table S4. The comparison of LD calculation speed between GBC and alternative tools in the 1000GP3 and SG10K datasets. Table S5. The file management performance comparison between GBC and alternative tools. Table S6. BEG and MBEG coding tables for genotypes of diploid species. [file 13059_2023_2906_MOESM1_ESM.xlsx]

## Sheet: Table S1
Table S1. The basic compression performance comparison between GBC and alternative tools.
Datasets		Phased	Dimension of Genotypes		Size [GB]	Compressed Size [GB]							Compression Time [min]										Decompression Time (to VCF.GZ, level 6) [min] 7
			Samples	Variants		GBC	GTC	PBWT	BGT	GTShark	Genozip	BCFTools	GBC	GTC	PBWT	BGT	BCFTools	GBC (4 Threads)	GTShark	Genozip	Genozip (4 Threads)	GTC (4 Threads)	GBC	GTC	PBWT	BGT	BCFTools	GTShark	Genozip	Genozip (4 Threads)	GBC (4 Threads)
Small-sized	1000GP3-AFR1	Yes	661	84801880	4.71771	0.799043	0.975778	1.81753	2.32502	0.413611	0.375207	3.40608	18.8081	50.7343	52.1049	54.518	61.0563	5.89753	37.7745	56.3576	16.3668	50.3546	17.7554	23.7325	26.9464	24.0465	23.4393	34.4198	99.7695	32.7937	10.2007
	1000GP3-AMR1	Yes	347	84801880	2.34492	0.402566	0.731641	1.60947	2.00439	0.282548	0.239609	1.6847	9.32217	27.3745	27.9993	29.8539	30.3283	3.2172	24.3089	29.2595	9.54981	27.0626	8.62918	10.477	13.3799	10.4271	10.3128	20.6868	53.2153	18.703	4.84607
	1000GP3-EAS1	Yes	504	84801880	2.80522	0.426318	0.748652	1.63016	1.92502	0.28076	0.238705	1.97751	11.8845	38.2829	39.7359	41.9637	42.8387	4.24493	29.6881	43.3316	12.766	38.0596	11.6481	14.4514	18.38	15.2482	14.3351	27.9645	76.2737	25.541	6.66042
	1000GP3-EUR1	Yes	503	84801880	2.93997	0.441582	0.746993	1.63016	2.05637	0.284118	0.241582	2.07489	12.0499	38.3208	39.683	41.9313	43.2754	4.03122	29.7402	43.2523	12.7694	38.0445	12.1226	14.9191	18.829	15.3293	14.7692	27.9645	75.917	25.4666	6.80267
	1000GP3-SAS1	Yes	489	84801880	2.93843	0.460778	0.748652	1.65203	2.08518	0.298815	0.255339	2.09797	12.0995	37.2987	38.7764	40.8654	42.337	4.06518	29.3911	42.2494	12.6479	37.34	11.8049	14.6784	18.2884	15.1927	14.5194	25.5329	74.7638	25.0249	6.77458
	1000GP32	Yes	2504	84801880	12.4564	1.82058	1.68	2.67	3.61	0.79061	0.8	9.41687	54.7928	181.89	189.122	197.175	225.624	16.5675	106.575	225.17	-	180.938	62.8047	87.5808	100.732	87.7496	87.5769	137.622	391.11	119.01	35.864
	1000GP32	No	2504	84801880	11.1047	1.60558	1.99	3.56	4.61	1.19381	1.19333	8.3008	51.979	180.665	185.512	198.926	218.964	15.6375	103.231	220.445	58.0078	180.514	58.4995	78.1941	91.9315	76.303	79.334	136.506	375.777	116.474	33.2508
	SG10K3	Yes	4810	99448478	19.8564	2.37689	2.10464	3.07121	4.55286	0.891724	0.92	14.8688	106.824	401.155	422.853	439.05	478.017	31.7157	218.493	482.901	-	395.295	130.241	166.787	205.49	167.557	172.648	322.936	851.82	257.23	72.2471
	SG10K3	No	4810	99448478	17.8887	2.06821	2.4928	4.10649	5.69202	1.3233	1.3482	13.1476	101.539	398.136	410.648	445.816	463.365	30.7876	212.925	476.234	123.212	393.91	120.916	153.179	195.94	155.583	162.663	322.602	840.741	255.55	68.6176
Large-sized	UKB hap on chr104	No	487409	32626	2.9	1.186	1.264	1.692	1.82	-	-	2.59535	13.01	5168.58	19.0173	27.4196	42.9625	-	-	-	-	-	20.7459	42.098	44.0498	40.933	37.206				-
	UKB imputation on chr104	No	487409	4562904	76.8	13.304	stopped with error	-	-	-	-	-	549.02	> 2 month	-	-	-	-	-	-	-	-	-	-	-	-	-				-
	UKB exome on chr4 (partial)5	No	469835	70581	1.87952	0.616243	0.685026	2.94276	1.33832	0.512542	0.482448	1.37003	19.4829	10694.3	31.2927	36.6971	23.2092	5.9441	30.7392	44.25	13.2833	> 1 weak	10.4987	25.172	21.28	26.4867	22.16	34.5984	71.6352	21.1982	6.06195
	UKB whole exome4	No	49960	8959608	10.2	1.697	1.866	2.029	4.094	-	-	-	109.7	1037.39 (6 Threads)	472.034	683.656	-	-	-	-	-	-	216.612	435.648	556.21	413.135	-				-
Simulation6	Simulation 1K	Yes	1000	30000	0.0139745	0.00825149	0.0102279	0.0386859	0.0370247	0.010765	0.012743	0.0117842	0.0203667	0.0711667	0.0265167	0.0373833	0.128617	0.0102167	0.0428402	0.162892	0.161115	0.03965	0.0583833	0.111307	0.1117	0.109467	0.109433	0.15583	0.134154	0.112635	0.0295
	Simulation 2K	Yes	2000	30000	0.0275921	0.016368	0.0200885	0.0767058	0.0735657	0.0214662	0.0254445	0.023252	0.0414	0.165833	0.0524333	0.0735333	0.256517	0.0164667	0.0814466	0.315248	0.317935	0.0814	0.11595	0.220616	0.223767	0.217717	0.218883	0.308862	0.266167	0.221989	0.0588667
	Simulation 4K	Yes	4000	30000	0.0547632	0.0326227	0.0397873	0.152763	0.146663	0.042868	0.0508922	0.046125	0.07615	0.432333	0.104417	0.145783	0.5116	0.0301167	0.159375	0.625776	0.664475	0.172783	0.2316	0.439812	0.446733	0.43545	0.435917	0.615737	0.529011	0.443303	0.119183
	Simulation 6K	Yes	6000	30000	0.0818951	0.0488506	0.0594916	0.228823	0.219759	0.064273	0.0764322	0.068998	0.111083	0.798667	0.1559	0.215633	0.7674	0.0436333	0.238379	0.951809	0.764955	0.306617	0.34915	0.66349	0.66605	0.652267	0.6536	0.928885	0.660434	0.521731	0.182917
	Simulation 8K	Yes	8000	30000	0.109004	0.0651041	0.0791747	0.304881	0.292858	0.0856794	0.101914	0.0918057	0.149817	1.3115	0.208583	0.289833	1.02345	0.0565	0.310972	1.25434	0.770912	0.63365	0.47395	0.891447	0.887583	0.86945	0.8715	1.24803	0.92825	0.526808	0.236617
	Simulation 10K	Yes	10000	30000	0.136185	0.0813578	0.0988807	0.38093	0.365941	0.107079	0.126512	0.11464	0.195333	1.96483	0.263017	0.360733	1.27983	0.0706167	0.392012	2.3839	1.39863	1.179	0.592783	1.10585	1.10888	1.08733	1.0899	1.54819	1.55239	0.831444	0.303267
	Simulation 15K	Yes	15000	30000	0.203861	0.12196	0.148107	0.571041	0.548675	0.160588	0.189618	0.171664	0.28015	4.40517	0.392317	0.535383	1.91832	0.10305	0.589825	3.71152	1.4897	2.99433	0.884183	1.6555	1.65992	1.6315	1.63247	2.3177	2.31687	0.911369	0.493283
	Simulation 20K	Yes	20000	30000	0.271466	0.162578	0.197345	0.76118	0.731426	0.214096	0.252833	0.228895	0.371533	9.007	0.5287	0.719083	2.55585	0.141767	0.778149	4.82103	2.34903	5.52717	1.20575	2.22946	2.22658	2.17567	2.17923	3.12125	3.05857	1.19766	0.688167
	Simulation 30K	Yes	30000	30000	0.406606	0.243798	0.295797	1.14148	1.09691	0.321115	0.379271	0.342716	0.55025	26.1117	0.779733	1.0765	3.83413	0.216317	1.17699	7.35093	4.86182	13.5925	1.7943	3.28752	3.32573	3.27183	3.26638	4.60253	4.55356	1.749	1.02395
	Simulation 50K	Yes	50000	30000	0.676918	0.406243	0.492814	1.90201	1.82787	0.535154	0.632135	0.569893	0.914467	89.7313	1.37983	1.79933	6.38603	0.382117	1.96375	14.2115	5.25179	42.5993	3.04797	5.5634	5.53605	5.44383	5.44598	7.78875	7.43641	2.94277	1.69485
	Simulation 100K	Yes	100000	30000	1.35268	0.812342	0.985255	3.80334	3.65526	1.07024	1.26426	1.13767	1.8289	428.915	3.05567	3.64117	12.7797	0.796867	3.97709	22.1254	16.0496	180.005	6.11722	11.0717	11.0559	10.8712	10.8725	15.5004	14.8788	5.86428	3.3605
	Simulation 150K	Yes	150000	30000	2.02842	1.21844	1.47793	5.70488	5.48286	1.60533	1.89627	1.7055	2.74675	1017.08	5.23717	5.52967	19.1868	0.89345	6.34231	36.2438	16.8123	426.501	8.8026	16.975	17.4035	16.6513	16.3232	23.765	22.2945	8.48123	5.05105
	Simulation 200K	Yes	200000	30000	2.70418	1.62455	1.97054	7.60616	7.31022	2.14042	2.52814	2.2733	3.64853	1886.36	7.54567	7.49717	25.5966	1.12827	8.70633	53.6241	18.673	774.003	11.7009	22.9911	23.3303	22.6532	21.7692	32.1875	29.7823	12.0513	6.70965
	Simulation 300K	Yes	300000	30000	4.05572	2.43676	2.95637	11.409	10.9652	3.21058	3.79145	3.40897	5.429	4292.5	20.1785	11.4025	38.3872	1.69937	13.1856	78.0629	31.3111	1717	18.9905	34.9055	36.5514	35.167	33.1393	48.8677	44.7286	16.8989	10.7799
	Simulation 500K	Yes	500000	30000	6.75876	4.06121	4.92603	19.0147	18.275	5.3509	6.31642	5.68011	9.0749	12567.6	100.879	19.2555	63.9331	2.84247	22.2068	135.595	46.1705	4964.19	32.7614	59.8402	62.3971	60.0245	55.7881	83.7762	74.5719	27.9115	17.9868
	Simulation 1,000K	Yes	1000000	100000	48.463	22.561	time out	memory out	121.802	35.6722	42.0622	37.8554	80.7192	time out	memory out	133.585	389.63	24.7977	138.923	747.741	275.545	time out	195.9	time out	memory out	413.992	386.134	467.811	507.505	185.787	111.268
	Simulation 5,000K	Yes	5000000	100000	242.295	112.803			609.007	178.361	ERROR: genozip: Segconf didn't run because first line is larger than 5000000	189.251	408.572			659.509	1947.37	118.883	792.512	ERROR: genozip: Segconf didn't run because first line is larger than 5000000			999.541			2073	1931.42	2487.61	ERROR: genozip: Segconf didn't run because first line is larger than 5000000		556.257
Note: 1. These datasets are downloaded from http://pmglab.top/genotypes/#/. 2. These datasets are downloaded from http://pmglab.top/genotypes/#/, and merged by BCFtools. 3. These datasets can be applied from https://www.npm.sg/collaborate/partners/sg10k/, and our co-author Mulin Jun Li helped test these datasets in our study. 4. These datasets can be applied from https://www.ukbiobank.ac.uk, and …

## Sheet: Table S2
Table S2. The comparison of GBC's compression and decompression speed under multiple threads in the 1000GP3 dataset.
	Compression Time [min]					Decompression Time (to VCF.GZ, level 6) [min]
	x1	x2	x4	x6	x8	x1	x2	x4	x6	x8
GBC	3784.93	2023.11	1251.25	929.899	782.073	5533.53	2895.11	1614.75	1187.35	991.222
Rate	1	1.62501	2.62743	3.53541	4.20366	1	1.91134	3.42686	4.66039	5.58253

## Sheet: Table S3
Table S3. The data query performance comparison between GBC and alternative tools.
Index		Dataset	Dimension of Genotypes		Parameters	Extraction Time (to VCF.GZ, level 6) [s] 1
			Samples	Variants		GBC	GTC	PBWT	BGT	Bcftools (From VCF)	Bcftools (From BCF)	GBC (4 Threads)	GTShark2	GenoZip
Site Selection	range of position	Simulation 5,000K	5000000	100000	1	4.991	-	-	6.56	-	3.66	3.022	-	-
					10	14.15	-	-	17.72	-	14.06	13.937	-	-
					100	120.33	-	-	129.03	-	117.68	118.191	-	-
					1000	617.468	-	-	1242.35	-	1155.19	334.219	-	-
					10000	6008.61	-	-	12434.5	-	11557.7	3347.71	-	-
					100000	59972.4	-	-	124380	-	115885	33375.6	-	-
		SG10K-chr2	4810	8111651	1	0.037	0.017	7.19	0.012	0.018	0.016	0.037	-	15.3366
					10	0.038	0.018	7.191	0.013	0.02	0.018	0.038	-	15.3911
					100	0.048	0.025	7.189	0.021	0.038	0.023	0.048	-	15.4228
					1000	0.146	0.094	7.314	0.082	0.196	0.085	0.146	-	15.8665
					10000	1.227	1.024	8.493	1.015	1.973	1.033	1.029	-	16.1111
					50000	3.405	5.86	15.14	5.746	10.149	5.902	2.2622	-	32.2297
					100000	8.253	11.192	22.491	11.17	20.249	11.336	4.551	-	61.5199
					1000000	79.668	104.477	152.919	102.788	196.963	104.153	42.347	-	547.028
					3000000	235.924	313.952	444.604	310.825	593.562	311.673	132.957	-	1729.3
					5000000	382.386	499.605	735.622	500.745	990.277	508.871	217.111	-	3236.3
					8111651	621.185	823.225	1202.32	814.235	1600.91	828.704	348.311	-	4228.22
		SG10K-chr2 (unorder file)	4810	8111651	1	0.037	-	-	-	-	-	0.037	-	-
					10	0.056	-	-	-	-	-	0.093	-	-
					100	0.156	-	-	-	-	-	0.182	-	-
					1000	0.856	-	-	-	-	-	0.813	-	-
					10000	1.97	-	-	-	-	-	1.453	-	-
					50000	4.909	-	-	-	-	-	2.906	-	-
					100000	8.728	-	-	-	-	-	4.768	-	-
					1000000	77.854	-	-	-	-	-	41.038	-	-
					3000000	226.922	-	-	-	-	-	127.997	-	-
					5000000	370.983	-	-	-	-	-	211.617	-	-
					8111651	615.248	-	-	-	-	-	351.187	-	-
	random access	SG10K	4810	99448478	9945 (0.01%)	10.269	-	-	-	109.637	21.451	8.856	-	46998.6
					99448 (0.10%)	23.651	-	-	-	1094.72	214.25	16.76	-	47596
					994485 (1.00%)	81.525	-	-	-	10850.6	2159.15	45.085	-	ERROR: segmentation fault genocat -f -o -z 6 -@ 1 --regions-file
					9944848 (10.0%)	683.921	-	-	-	108152	21201.7	384.423	-
		SG10K (unorder file)	4810	99448478	9945 (0.01%)	14.002	-	-	-	-	-	10.788	-	-
					99448 (0.10%)	26.794	-	-	-	-	-	17.923	-	-
					994485 (1.00%)	98.541	-	-	-	-	-	60.256	-	-
					9944848 (10.0%)	894.711	-	-	-	-	-	585.313	-	-
	filter by allele frequency or allele count	SG10K-chr2	4810	8111651	0.45 ~ 0.55 (10%)	61.974	83.937	-	118.759	953.628	181.574	35.945	-	-
					0.40 ~ 0.60 (20%)	87.055	114.35	-	130.805	954.293	200.127	51.234	-	-
					0.30 ~ 0.70 (40%)	134.796	187.587	-	161.779	963.599	247.575	79.553	-	-
					0.20 ~ 0.80 (60%)	178.385	260.197	-	198.599	980.007	300.997	105.004	-	-
					0.10 ~ 0.90 (80%)	214.787	322.781	-	239.184	981.155	350.736	123.579	-	-
Sample Selection		Simulation 5,000K	5000000	100000	1	135.1	-	-	761.05	-	3571.77	82.268	47378	-
					10	133.949	-	-	1001.24	-	3580.95	83.136	473780	-
					100	138.526	-	-	1046.37	-	3610.75	84.797	4.7378e+06	-
					1000	146.769	-	-	1072.31	-	3619.49	87.93	4.7378e+07	-
					5000	195.083	-	-	1185.73	-	3760.55	113.379	2.3689e+08	-
					10000	254.153	-	-	1323.85	-	3886.13	145.964	4.7378e+08	-
					50000	727.219	-	-	2429.91	-	4843.65	416.384	2.3689e+09	-
					100000	1314.46	-	-	3798.95	-	6079.61	743.926	4.7378e+09	-
					500000	5988.89	-	-	14677.1	-	15730.7	3355.1	2.3689e+10	-
					1000000	11858.9	-	-	28075.3	-	27759.3	6624.36	4.7378e+10	-
		Simulation 500K	500000	30000	1	5.342	27.581	314.265	27.932	451.469	108.397	5.471	1354.71	4518.75
					10	5.397	34.556	328.882	35.07	454.718	108.903	6.115	13547.1	4519.64
					100	5.688	34.897	332.174	36.417	460.806	109.62	6.707	135471	4519.46
					1000	9.237	51.053	335.325	38.335	461.573	111.398	7.514	1.35471e+06	4519.73
					3000	17.159	57.295	363.638	42.09	465.783	112.31	11.542	4.06413e+06	4519.2
					5000	24.966	167.009	364.865	45.748	468.246	114.538	15.64	6.77355e+06	4520.02
					10000	43.438	168.786	407.425	65.752	468.477	121.283	25.544	1.35471e+07	4520.38
					30000	121.257	334	552.22	195.919	486.407	213.493	69.77	4.06413e+07	4522.15
					50000	197.061	414.579	708.201	327.907	709.865	379.039	108.863	6.77355e+07	4525.2
					100000	388.364	775.437	1099.2	680.155	1086.04	739.21	213.934	1.35471e+08	4530.49
					300000	1165.67	2191.12	2978.8	2231.06	2469.81	2170.74	625.469	4.06413e+08	4552.31
					500000	1918.6	3619.68	6633.66	3565.74	3830.84	3585.33	1056.04	6.77355e+08	4574.61
		SG10K-chr2 (first 1M variants)	4810	1000000	1	0.591	1.053	39.46	0.938	142.408	21.79	0.389	-	532.182
					10	0.739	1.328	39.466	1.141	142.624	22.025	0.453	-	533.088
					50	1.311	2.109	40.835	1.717	144.463	23.369	0.747	-	535.069
					100	2.102	2.891	42.211	2.43	144.52	24.717	1.127	-	541.371
					200	3.602	4.62	44.256	4.44	146.217	27.002	1.911	-	541.611
					500	8.151	10.524	52.209	9.56	151.672	32.494	4.21	-	543.931
					1000	16.311	22.158	66.558	20.379	160.462	43.066	8.454	-	547.194
					2000	32.455	47.276	97.324	42.837	178.673	65.75	17.356	-	549.893
					4000	65.345	94.529	158.598	87.049	217.258	114.574	35.557	-	552.908
		SG10K-chr2	4810	8111651	1	4.574	7.268	75.989	7.262	966.464	173.76	2.675	18.9113	4228.22
					10	5.716	9.427	79.259	8.81	969.917	176.724	3.279	189.113	4229.69
					50	10.197	15.771	90.865	13.943	972.344	186.523	5.575	945.565	4231.17
					100	16.935	22.014	101.412	19.377	983.805	195.427	9.552	1891.13	4231.83
					200	29.175	36.431	122.732	32.683	996.741	212.008	15.581	3782.26	4236.31
					500	65.329	85.994	186.476	77.598	1049.21	259.239	37.017	9455.65	4237.32
					1000	130.644	181.753	305.396	162.856	1115.52	335.424	73.151	18911.3	4237.48
					2000	261.741	377.997	560.245	337.504	1264.69	516.656	145.779	37822.6	4239.3
					4000	520.86	745.436	1061.75	690.154	1581.06	918.666	298.175	75645.2	4247.84
Note: 1. GBC can decompress the data directly to VCF.GZ format, while other tools (such as GTC) can only decompress to VCF and BCF format. Here, we used 'bgzip -c -l 6 > output' for decompressing to VCF.GZ. It should be noted that the comparison of all the tools for decompressing is under 2 threads. 2. Since GTShark can only extract one sample at a time, we obtained the results of extracting mult…

## Sheet: Table S4
Table S4. The comparison of LD calculation speed between GBC and alternative tools in the 1000GP3 and SG10K datasets.
Datasets	Dimension of Genotypes		Size [GB]	Index	Calculation Time (1 threads) [seconds]			Calculation Time (multiple threads) [seconds]
	Samples	Variants			VCFtools	PLINK	GBC	4 threads		8 threads
								PLINK	GBC	PLINK	GBC
1000GP3	2504	84801880	12.48	Haplotype LD	75149.7	2781.32	707.633	2781.74	242.444	2781.47	154.618
				Genotype LD	66623.1	2677.45	826.262	2677.64	263.436	2689.4	160.955
SG10K	4810	99448478	18.76	Haplotype LD	101317	5926.21	1375.4	5930.66	401.989	5942.44	252.812
				Genotype LD	82481	5825.5	1676.09	5827.29	461.609	5837.09	278.822
SUM	7314	184250358	31.24	-	325571	17210.5	4585.39	17217.3	1369.48	17250.4	847.207
Note: 1. Red bold font denotes the best results. 2. These experiments are performed with the same parameters (--windows-bp 10000, --min-r2 0.2 and --maf 0.05), and the GBC output is in bgz format, while the other tools output is in text format. 3. The GBC takes a GTB file as input for computation, while PLink takes a compressed VCF file as input. Due to their similar bitwise algorithm, in computa…

## Sheet: Table S5
Table S5. The file management performance comparison between GBC and alternative tools.
Index		Datasets	Note	Processed Time [s]
				GBC	Bcftools (From VCF)	Bcftools (From BCF)	GBC (4 Threads)	Bcftools (4 Threads)	Bcftools (4 Threads, From BCF)
concat		1000GP3-AFR, chrX, chrY and chr 1~ch22	Concatenate vcf files with identical samples of different chromosome to a whole file.	0.87	2030.16	1207.62	-	-	-
		1000GP3-AMR, chrX, chrY and chr 1~ch22		0.65	952.42	508.233	-	-	-
		1000GP3-EAS, chrX, chrY and chr 1~ch22		0.66	1306.45	627.955	-	-	-
		1000GP3-EUR, chrX, chrY and chr 1~ch22		0.67	1338.85	661.426	-	-	-
		1000GP3-SAS, chrX, chrY and chr 1~ch22		0.68	1315.57	716.503	-	-	-
		1000GP3, chrX, chrY and chr 1~ch22		1.39	7068.53	4361.69	-	-	-
		SG10K, chrX, chrY and chr 1~ch22		1.75	13987.9	8066.87	-	-	-
merge		AFR + AMR + EAS + EUR + SAS	Merge vcf files with non-overlapping samples into a whole file.	2902.59	17135.5	4538.42	1181.05	11999	3089.49
		1000GP3+ SG10K		6558.42	61716.4	16681.3	1905.62	30350.8	11946.9
split		1000GP3	Split vcf file by chromosome.	1.29	14119.5	4388.93	-	-	-
		SG10K		1.71	29797.8	8084.01	-	-	-
Subset of samples	1	Simulation - 500000 samples, 30000 variants	Fetch all the sites of specified sample subsets within the vcf sample list.	6.343	451.469	108.101	4.537	-	-
	10			6.352	454.718	108.104	3.827	-	-
	100			6.369	460.806	108.748	3.709	-	-
	1000			6.953	461.573	114.606	4.512	-	-
	3000			8.468	465.783	127.73	5.741	-	-
	5000			9.675	468.246	141.003	6.829	-	-
	10000			12.813	468.477	175.764	9.8	-	-
	30000			25.618	486.407	308.561	21.98	-	-
	50000			37.726	709.865	433.578	19.992	-	-
	100000			69.128	1086.04	765.156	38.772	-	-
	300000			205.14	2469.81	2066.12	109.349	-	-
	500000			332.706	3830.84	3362.98	185.186	-	-
sort1	Small number of sites are disordered	Simulation - 1000 samples, 1000 variants	These disordered files were generated by randomly extracting 1% of the variants, then randomly inserting into the file.	0.019	0.284	0.238549	0.019	-	-
		Simulation - 1000 samples, 5000 variants		0.115	1.348	1.10187	0.115	-	-
		Simulation - 1000 samples, 10000 variants		0.23	2.649	2.20495	0.212	-	-
		Simulation - 1000 samples, 50000 variants		1.233	13.217	10.9184	0.519	-	-
		Simulation - 1000 samples, 100000 variants		2.459	26.41	21.7546	0.855	-	-
		Simulation - 1000 samples, 500000 variants		12.153	131.51	108.307	4.391	-	-
		Simulation - 1000 samples, 1000000 variants		24.373	263.27	216.198	8.832	-	-
		Simulation - 1000 samples, 5000000 variants		124.33	1317.85	1080.54	42.707	-	-
	All the sites are disordered	Simulation - 1000 samples, 1000 variants	All the sites in each vcf file were permuted.	0.019	0.283	0.230265	0.019	-	-
		Simulation - 1000 samples, 5000 variants		0.115	1.342	1.10451	0.115	-	-
		Simulation - 1000 samples, 10000 variants		0.243	2.678	2.20109	0.214	-	-
		Simulation - 1000 samples, 50000 variants		1.354	13.398	10.9894	0.565	-	-
		Simulation - 1000 samples, 100000 variants		2.965	26.807	22.0552	1.045	-	-
		Simulation - 1000 samples, 500000 variants		15.41	133.6	109.263	5.452	-	-
		Simulation - 1000 samples, 1000000 variants		36.39	267	218.361	12.626	-	-
		Simulation - 1000 samples, 5000000 variants		467.603	1338.4	1096.4	158.698	-	-
	Small number of sites are disordered	Simulation - 100000 samples, 1000 variants	These disordered files were generated by randomly extracting 1% of the variants, then randomly inserting into the file.	2.903	25.71	20.98	2.903	-	-
		Simulation - 100000 samples, 5000 variants		13.146	127.38	104.4	11.083	-	-
		Simulation - 100000 samples, 10000 variants		25.967	254.61	208.71	12.894	-	-
		Simulation - 100000 samples, 50000 variants		125.898	1275.61	1047.35	42.947	-	-
		Simulation - 100000 samples, 100000 variants		247.841	2568.5	2097.19	86.038	-	-
		Simulation - 100000 samples, 500000 variants		1293.2	12754.5	10500.4	430.301	-	-
	All the sites are disordered	Simulation - 100000 samples, 1000 variants	All the sites in each vcf file were permuted.	2.903	25.67	21.04	2.903	-	-
		Simulation - 100000 samples, 5000 variants		13.18	128.16	104.7	11.099	-	-
		Simulation - 100000 samples, 10000 variants		27.16	256.5	210.09	13.331	-	-
		Simulation - 100000 samples, 50000 variants		140.631	1281.84	1050.32	48.657	-	-
		Simulation - 100000 samples, 100000 variants		332.249	2563.06	2100.54	111.507	-	-
		Simulation - 100000 samples, 500000 variants		2892.98	12791.8	10512.3	937.643	-	-
Note: 1. The speed of sorting for GBC is determined by the disorder degree of the original file. The sorting process is the slowest when the variants in the file are randomly distributed. Thus, we simulated the unordered file by randomly regenerating the position of all the variants, and measured the upper and lower limits of the speed. 2. Bold font denotes the best results. 3. "-"indicates the t…

## Sheet: Table S6
Table S6. BEG and MBEG coding tables for genotypes of diploid species.
A. Byte Encoding of Genotype (BEG)																					B. Combination of Multiple BEGs (MBEG)
	I. Biallelic - unphased												II. Biallelic - phased								I. phased
		.	0	1										.	0	1					Genotype			BEG			MBEG		Genotype			BEG			MBEG		Genotype			BEG			MBEG		Genotype			BEG
	.	0	-	-									.	0	-	-					.|.	-	-	0	0	0	0		0|0	.|.	-	1	0	0	25		0|1	.|.	-	2	0	0	50		1|1	.|.	-	3	0
	0	-	1	2									0	-	1	2					.|.	.|.	-	0	0	0	0		0|0	.|.	.|.	1	0	0	25		0|1	.|.	.|.	2	0	0	50		1|1	.|.	.|.	3	0
	1	-	2	3									1	-	4	3					.|.	.|.	.|.	0	0	0	0		0|0	.|.	0|0	1	0	1	26		0|1	.|.	0|0	2	0	1	51		1|1	.|.	0|0	3	0
																					.|.	.|.	0|0	0	0	1	1		0|0	.|.	0|1	1	0	2	27		0|1	.|.	0|1	2	0	2	52		1|1	.|.	0|1	3	0
	III. Multiallelic - unphased																				.|.	.|.	0|1	0	0	2	2		0|0	.|.	1|1	1	0	3	28		0|1	.|.	1|1	2	0	3	53		1|1	.|.	1|1	3	0
		.	0	1	2	3	4	5	6	7	8	9	10	11	12	13	14				.|.	.|.	1|1	0	0	3	3		0|0	.|.	1|0	1	0	4	29		0|1	.|.	1|0	2	0	4	54		1|1	.|.	1|0	3	0
	.	0	-	-	-	-	-	-	-	-	-	-	-	-	-	-	-				.|.	.|.	1|0	0	0	4	4		0|0	0|0	.|.	1	1	0	30		0|1	0|0	.|.	2	1	0	55		1|1	0|0	.|.	3	1
	0	-	1	2	5	10	17	26	37	50	65	82	101	122	145	170	197				.|.	0|0	.|.	0	1	0	5		0|0	-	-	1	1	1	31		0|1	0|0	-	2	1	1	56		1|1	0|0	-	3	1
	1	-	2	3	6	11	18	27	38	51	66	83	102	123	146	171	198				.|.	0|0	-	0	1	1	6		0|0	0|0	-	1	1	1	31		0|1	0|0	0|0	2	1	1	56		1|1	0|0	0|0	3	1
	2	-	5	6	7	12	19	28	39	52	67	84	103	124	147	172	199				.|.	0|0	0|0	0	1	1	6		0|0	0|0	0|0	1	1	1	31		0|1	0|0	0|1	2	1	2	57		1|1	0|0	0|1	3	1
	3	-	10	11	12	13	20	29	40	53	68	85	104	125	148	173	200				.|.	0|0	0|1	0	1	2	7		0|0	0|0	0|1	1	1	2	32		0|1	0|0	1|1	2	1	3	58		1|1	0|0	1|1	3	1
	4	-	17	18	19	20	21	30	41	54	69	86	105	126	149	174	201				.|.	0|0	1|1	0	1	3	8		0|0	0|0	1|1	1	1	3	33		0|1	0|0	1|0	2	1	4	59		1|1	0|0	1|0	3	1
	5	-	26	27	28	29	30	31	42	55	70	87	106	127	150	175	202				.|.	0|0	1|0	0	1	4	9		0|0	0|0	1|0	1	1	4	34		0|1	0|1	.|.	2	2	0	60		1|1	0|1	.|.	3	2
	6	-	37	38	39	40	41	42	43	56	71	88	107	128	151	176	203				.|.	0|1	.|.	0	2	0	10		0|0	0|1	.|.	1	2	0	35		0|1	0|1	0|0	2	2	1	61		1|1	0|1	0|0	3	2
	7	-	50	51	52	53	54	55	56	57	72	89	108	129	152	177	204				.|.	0|1	0|0	0	2	1	11		0|0	0|1	0|0	1	2	1	36		0|1	-	-	2	2	2	62		1|1	0|1	-	3	2
	8	-	65	66	67	68	69	70	71	72	73	90	109	130	153	178	205				.|.	0|1	-	0	2	2	12		0|0	0|1	-	1	2	2	37		0|1	0|1	-	2	2	2	62		1|1	0|1	0|1	3	2
	9	-	82	83	84	85	86	87	88	89	90	91	110	131	154	179	206				.|.	0|1	0|1	0	2	2	12		0|0	0|1	0|1	1	2	2	37		0|1	0|1	0|1	2	2	2	62		1|1	0|1	1|1	3	2
	10	-	101	102	103	104	105	106	107	108	109	110	111	132	155	180	207				.|.	0|1	1|1	0	2	3	13		0|0	0|1	1|1	1	2	3	38		0|1	0|1	1|1	2	2	3	63		1|1	0|1	1|0	3	2
	11	-	122	123	124	125	126	127	128	129	130	131	132	133	156	181	208				.|.	0|1	1|0	0	2	4	14		0|0	0|1	1|0	1	2	4	39		0|1	0|1	1|0	2	2	4	64		1|1	1|1	.|.	3	3
	12	-	145	146	147	148	149	150	151	152	153	154	155	156	157	182	209				.|.	1|1	.|.	0	3	0	15		0|0	1|1	.|.	1	3	0	40		0|1	1|1	.|.	2	3	0	65		1|1	1|1	0|0	3	3
	13	-	170	171	172	173	174	175	176	177	178	179	180	181	182	183	210				.|.	1|1	0|0	0	3	1	16		0|0	1|1	0|0	1	3	1	41		0|1	1|1	0|0	2	3	1	66		1|1	1|1	0|1	3	3
	14	-	197	198	199	200	201	202	203	204	205	206	207	208	209	210	211				.|.	1|1	0|1	0	3	2	17		0|0	1|1	0|1	1	3	2	42		0|1	1|1	0|1	2	3	2	67		1|1	-	-	3	3
																					.|.	1|1	-	0	3	3	18		0|0	1|1	-	1	3	3	43		0|1	1|1	-	2	3	3	68		1|1	1|1	-	3	3
	IV. Multiallelic - phased																				.|.	1|1	1|1	0	3	3	18		0|0	1|1	1|1	1	3	3	43		0|1	1|1	1|1	2	3	3	68		1|1	1|1	1|1	3	3
		.	0	1	2	3	4	5	6	7	8	9	10	11	12	13	14				.|.	1|1	1|0	0	3	4	19		0|0	1|1	1|0	1	3	4	44		0|1	1|1	1|0	2	3	4	69		1|1	1|1	1|0	3	3
	.	0	-	-	-	-	-	-	-	-	-	-	-	-	-	-	-				.|.	1|0	.|.	0	4	0	20		0|0	1|0	.|.	1	4	0	45		0|1	1|0	.|.	2	4	0	70		1|1	1|0	.|.	3	4
	0	-	1	2	5	10	17	26	37	50	65	82	101	122	145	170	197				.|.	1|0	0|0	0	4	1	21		0|0	1|0	0|0	1	4	1	46		0|1	1|0	0|0	2	4	1	71		1|1	1|0	0|0	3	4
	1	-	4	3	6	11	18	27	38	51	66	83	102	123	146	171	198				.|.	1|0	0|1	0	4	2	22		0|0	1|0	0|1	1	4	2	47		0|1	1|0	0|1	2	4	2	72		1|1	1|0	0|1	3	4
	2	-	9	8	7	12	19	28	39	52	67	84	103	124	147	172	199				.|.	1|0	1|1	0	4	3	23		0|0	1|0	1|1	1	4	3	48		0|1	1|0	1|1	2	4	3	73		1|1	1|0	1|1	3	4
	3	-	16	15	14	13	20	29	40	53	68	85	104	125	148	173	200				.|.	1|0	-	0	4	4	24		0|0	1|0	-	1	4	4	49		0|1	1|0	-	2	4	4	74		1|1	1|0	-	3	4
	4	-	25	24	23	22	21	30	41	54	69	86	105	126	149	174	201				.|.	1|0	1|0	0	4	4	24		0|0	1|0	1|0	1	4	4	49		0|1	1|0	1|0	2	4	4	74		1|1	1|0	1|0	3	4
	5	-	36	35	34	33	32	31	42	55	70	87	106	127	150	175	202
	6	-	49	48	47	46	45	44	43	56	71	88	107	128	151	176	203				II. unphased
	7	-	64	63	62	61	60	59	58	57	72	89	108	129	152	177	204				Genotype				BEG				MBEG		Genotype				BEG				MBEG		Genotype				BEG				MBEG
	8	-	81	80	79	78	77	76	75	74	73	90	109	130	153	178	205				./.	-	-	-	0	0	0	0	0		0/0	./.	./.	-	1	0	0	0	64		0/1	./.	./.	-	2	0	0	0	128
	9	-	100	99	98	97	96	95	94	93	92	91	110	131	154	179	206				./.	./.	./.	-	0	0	0	0	0		0/0	./.	./.	./.	1	0	0	0	64		0/1	./.	./.	./.	2	0	0	0	128
	10	-	121	120	119	118	117	116	115	114	113	112	111	132	155	180	207				./.	./.	./.	./.	0	0	0	0	0		0/0	./.	./.	0/0	1	0	0	1	65		0/1	./.	./.	0/0	2	0	0	1	129
	11	-	144	143	142	141	140	139	138	137	136	135	134	133	156	181	208				./.	./.	./.	0/0	0	0	0	1	1		0/0	./.	./.	0/1	1	0	0	2	66		0/1	./.	./.	0/1	2	0	0	2	130
	12	-	169	168	167	166	165	164	163	162	161	160	159	158	157	182	209				./.	./.	./.	0/1	0	0	0	2	2		0/0	./.	./.	1/1	1	0	0	3	67		0/1	./.	./.	1/1	2	0	0	3	131
	13	-	196	195	194	193	192	191	190	189	188	187	186	185	184	183	210				./.	./.	./.	1/1	0	0	0	0	0		0/0	./.	0/0	./.	1	0	1	0	68		0/1	./.	0/0	./.	2	0	1	0	132
	14	-	225	224	223	222	221	220	219	218	217	216	215	214	213	212	211				./.	./.	0/0	./.	0	0	1	0	4		0/0	./.	0/0	-	1	0	1	1	69		0/1	./.	0/0	-	2	0	1	1	133
																					./.	./.	0/0	-	0	0	1	1	5		0/0	./.	0/0	0/0	1	0	1	1	69		0/1	./.	0/0	0/0	2	0	1	1	133
																					./.	./.	0/0	0/0	0	0	1	1	5		0/0	./.	0/0	0/1	1	0	1	2	70		0/1	./.	0/0	0/1	2	0	1	2	134
																					./.	./.	0/0	0/1	0	0	1	2	6		0/0	./.	0/0	1/1	1	0	1	3	71		0/1	./.	0/0	1/1	2	0	1	3	135
																					./.	./.	0/0	1/1	0	0	1	3	7		0/0	./.	0/1	./.	1	0	2	0	72		0/1	./.	0/1	./.	2	0	2	0	136
																					./.	./.	0/1	./.	0	0	2	0	8		0/0	./.	0/1	0/0	1	0	2	1	73		0/1	./.	0/1	0/0	2	0	2	1	137
																					./.	./.	0/1	0/0	0	0	2	1	9		0/0	./.	0/1	-	1	0	2	2	74		0/1	./.	0/1	-	2	0	2	2	138
																					./.	./.	0/1	-	0	0	2	2	10		0/0	./.	0/1	0/1	1	0	2	2	74		0/1	./.	0/1	0/1	2	0	2	2	138
																					./.	./.	0/1	0/1	0	0	2	2	10		0/0	./.	0/1	1/1	1	0	2	3	75		0/1	./.	0/1	1/1	2	0	2	3	139
																					./.	./.	0/1	1/1	0	0	2	3	11		0/0	./.	1/1	./.	1	0	3	0	76		0/1	./.	1/1	./.	2	0	3	0	140
																					./.	./.	1/1	./.	0	0	3	0	12		0/0	./.	1/1	0/0	1	0	3	1	77		0/1	./.	1/1	0/0	2	0	3	1	141
																					./.	./.	1/1	0/0	0	0	3	1	13		0/0	./.	1/1	0/1	1	0	3	2	78		0/1	./.	1/1	0/1	2	0	3	2	142
																					./.	./.	1/1	0/1	0	0	3	2	14		0/0	./.	1/1	-	1	0	3	3	79		0/1	./.	1/1	-	2	0	3	3	143
																					./.	./.	1/1	-	0	0	3	3	15		0/0	./.	1/1	1/1	1	0	3	3	79		0/1	./.	1/1	1/1	2	0	3	3	143
																					./.	./.	1/1	1/1	0	0	3	3	15		0/0	0/0	./.	-	1	1	0	0	80		0/1	0/0	./.	-	2	1	0	0	144
																					./.	0/0	./.	-	0	1	0	0	16		0/0	0/0	./.	./.	1	1	0	0	80		0/1	0/0	./.	./.	2	1	0	0	144
																					./.	0/0	./.	./.	0	1	0	0	16		0/0	0/0	./.	0/0	1	1	0	1	81		0/1	0/0	./.	0/0	2	1	0	1	145
																					./.	0/0	./.	0/0	0	1	0	1	17		0/0	0/0	./.	0/1	1	1	0	2	82		0/1	0/0	./.	0/1	2	1	0	2	146
																					./.	0/0	./.	0/1	0	1	0	2	18		0/0	0/0	./.	1/1	1	1	0	3	83		0/1	0/0	./.	1/1	2	1	0	3	147
																					./.	0/0	./.	1/1	0	1	0	3	19		0/0	0/0	0/0	./.	1	1	1	0	84		0/1	0/0	0/0	./.	2	1	1	0	148
																					./.	0/0	0/0	./.	0	1	1	0	20		0/0	-	-	-	1	1	1	1	85		0/1	0/0	-	-	2	1	1	1	149
																					./.	0/0	-	-	0	1	1	1	21		0/0	0/0	-	-	1	1	1	1	85		0/1	0/0	0/0	-	2	1	1	1	149
																					./.	0/0	0/0	-	0	1	1	1	21		0/0	0/0	0/0	-	1	1	1	1	85		0/1	0/0	0/0	0/0	2	1	1	1	149
																					./.	0/0	0/0	0/0	0	1	1	1	21		0/0	0/0	0/0	0/0	1	1	1	1	85		0/1	0/0	0/0	0/1	2	1	1	2	150
																					./.	0/0	0/0	0/1	0	1	1	2	22		0/0	0/0	0/0	0/1	1	1	1	2	86		0/1	0/0	0/0	1/1	2	1	1	3	151
																					./.	0/0	0/0	1/1	0	1	1	3	23		0/0	0/0	0/0	1/1	1	1	1	3	87		0/1	0/0	0/1	./.	2	1	2	0	152
																					./.	0/0	0/1	./.	0	1	2	0	24		0/0	0/0	0/1	./.	1	1	2	0	88		0/1	0/0	0/1	0/0	2	1	2	1	153
																					./.	0/0	0/1	0/0	0	1	2	1	25		0/0	0/0	0/1	0/0	1	1	2	1	89		0/1	0/0	0/1	-	2	1	2	2	154
																					./.	0/0	0/1	-	0	1	2	2	26		0/0	0/0	0/1	-	1	1	2	2	90		0/1	0/0	0/1	0/1	2	1	2	2	154
																					./.	0/0	0/1	0/1	0	1	2	2	26		0/0	0/0	0/1	0/1	1	1	2	2	90		0/1	0/0	0/1	1/1	2	1	2	3	155
																					./.	0/0	0/1	1/1	0	1	2	3	27		0/0	0/0	0/1	1/1	1	1	2	3	91		0/1	0/0	1/1	./.	2	1	3	0	156
																					./.	0/0	1/1	./.	0	1	3	0	28		0/0	0/0	1/1	./.	1	1	3	0	92		0/1	0/0	1/1	0/0	2	1	3	1	157
																					./.	0/0	1/1	0/0	0	1	3	1	29		0/0	0/0	1/1	0/0	1	1	3	1	93		0/1	0/0	1/1	0/1	2	1	3	2	158
																					./.	0/0	1/1	0/1	0	1	3	2	30		0/0	0/0	1/1	0/1	1	1	3	2	94		0/1	0/0	1/1	-	2	1	3	3	159
																					./.	0/0	1/1	-	0	1	3	3	31		0/0	0/0	1/1	-	1	1	3	3	95		0/1	0/0	1/1	1/1	2	1	3	3	159
																					./.	0/0	1/1	1/1	0	1	3	3	31		0/0	0/0	1/1	1/1	1	1	3	3	95		0/1	0/1	./.	-	2	2	0	0	160
																					./.	0/1	./.	-	0	2	0	0	32		0/0	0/1	./.	-	1	2	0	0	96		0/1	0/1	./.	./.	2	2	0	0	160
																					./.	0/1	./.	./.	0	2	0	0	32		0/0	0/1	./.	./.	1	2	0	0	96		0/1	0/1	./.	0/0	2	2	0	1	161
																					./.	0/1	./.	0/0	0	2	0	1	33		0/0	0/1	./.	0/0	1	2	0	1	97		0/1	0/1	./.	0/1	2	2	0	2	162
																					./.	0/1	./.	0/1	0	2	0	2	34		0/0	0/1	./.	0/1	1	2	0	2	98		0/1	0/1	./.	1/1	2	2	0	3	163
																					./.	0/1	./.	1/1	0	2	0	3	35		0/0	0/1	./.	1/1	1	2	0	3	99		0/1	0/1	0/0	./.	2	2	1	0	164
																					./.	0/1	0/0	./.	0	2	1	0	36		0/0	0/1	0/0	./.	1	2	1	0	100		0/1	0/1	0/0	-	2	2	1	1	165
																					./.	0/1	0/0	-	0	2	1	1	37		0/0	0/1	0/0	-	1	2	1	1	101		0/1	0/1	0/0	0/0	2	2	1	1	165
																					./.	0/1	0/0	0/0	0	2	1	1	37		0/0	0/1	0/0	0/0	1	2	1	1	101		0/1	0/1	0/0	0/1	2	2	1	2	166
																					./.	0/1	0/0	0/1	0	2	1	2	38		0/0	0/1	0/0	0/1	1	2	1	2	102		0/1	0/1	0/0	1/1	2	2	1	3	167
																					./.	0/1	0/0	1/1	0	2	1	3	39		0/0	0/1	0/0	1/1	1	2	1	3	103		0/1	0/1	0/1	./.	2	2	2	0	168
																					./.	0/1	0/1	./.	0	2	2	0	40		0/0	0/1	0/1	./.	1	2	2	0	104		0/1	0/1	0/1	0/0	2	2	2	1	169
																					./.	0/1	0/1	0/0	0	2	2	1	41		0/0	0/1	0/1	0/0	1	2	2	1	105		0/1	-	-	-	2	2	2	2	170
																					./.	0/1	-	-	0	2	2	2	42		0/0	0/1	-	-	1	2	2	2	106		0/1	0/1	-	-	2	2	2	2	170
																					./.	0/1	0/1	-	0	2	2	2	42		0/0	0/1	0/1	-	1	2	2	2	106		0/1	0/1	0/1	-	2	2	2	2	170
																					./.	0/1	0/1	0/1	0	2	2	2	42		0/0	0/1	0/1	0/1	1	2	2	2	106		0/1	0/1	0/1	0/1	2	2	2	2	170
																					./.	0/1	0/1	1/1	0	2	2	3	43		0/0	0/1	0/1	1/1	1	2	2	3	107		0/1	0/1	0/1	1/1	2	2	2	3	171
																					./.	0/1	1/1	./.	0	2	3	0	44		0/0	0/1	1/1	./.	1	2	3	0	108		0/1	0/1	1/1	./.	2	2	3	0	172
																					./.	0/1	1/1	0/0	0	2	3	1	45		0/0	0/1	1/1	0/0	1	2	3	1	109		0/1	0/1	1/1	0/0	2	2	3	1	173
																					./.	0/1	1/1	0/1	0	2	3	2	46		0/0	0/1	1/1	0/1	1	2	3	2	110		0/1	0/1	1/1	0/1	2	2	3	2	174
																					./.	0/1	1/1	-	0	2	3	3	47		0/0	0/1	1/1	-	1	2	3	3	111		0/1	0/1	1/1	-	2	2	3	3	175
																					./.	0/1	1/1	1/1	0	2	3	3	47		0/0	0/1	1/1	1/1	1	2	3	3	111		0/1	0/1	1/1	1/1	2	2	3	3	175
																					./.	1/1	./.	-	0	3	0	0	48		0/0	1/1	./.	-	1	3	0	0	112		0/1	1/1	./.	-	2	3	0	0	176
																					./.	1/1	./.	./.	0	3	0	0	48		0/0	1/1	./.	./.	1	3	0	0	112		0/1	1/1	./.	./.	2	3	0	0	176
																					./.	1/1	./.	0/0	0	3	0	1	49		0/0	1/1	./.	0/0	1	3	0	1	113		0/1	1/1	./.	0/0	2	3	0	1	177
																					./.	1/1	./.	0/1	0	3	0	2	50		0/0	1/1	./.	0/1	1	3	0	2	114		0/1	1/1	./.	0/1	2	3	0	2	178
																					./.	1/1	./.	1/1	0	3	0	3	51		0/0	1/1	./.	1/1	1	3	0	3	115		0/1	1/1	./.	1/1	2	3	0	3	179
																					./.	1/1	0/0	./.	0	3	1	0	52		0/0	1/1	0/0	./.	1	3	1	0	116		0/1	1/1	0/0	./.	2	3	1	0	180
																					./.	1/1	0/0	-	0	3	1	1	53		0/0	1/1	0/0	-	1	3	1	1	117		0/1	1/1	0/0	-	2	3	1	1	181
																					./.	1/1	0/0	0/0	0	3	1	1	53		0/0	1/1	0/0	0/0	1	3	1	1	117		0/1	1/1	0/0	0/0	2	3	1	1	181
																					./.	1/1	0/0	0/1	0	3	1	2	54		0/0	1/1	0/0	0/1	1	3	1	2	118		0/1	1/1	0/0	0/1	2	3	1	2	182
																					./.	1/1	0/0	1/1	0	3	1	3	55		0/0	1/1	0/0	1/1	1	3	1	3	119		0/1	1/1	0/0	1/1	2	3	1	3	183
																					./.	1/1	0/1	./.	0	3	2	0	56		0/0	1/1	0/1	./.	1	3	2	0	120		0/1	1/1	0/1	./.	2	3	2	0	184
																					./.	1/1	0/1	0/0	0	3	2	1	57		0/0	1/1	0/1	0/0	1	3	2	1	121		0/1	1/1	0/1	0/0	2	3	2	1	185
																					./.	1/1	0/1	-	0	3	2	2	58		0/0	1/1	0/1	-	1	3	2	2	122		0/1	1/1	0/1	-	2	3	2	2	186
																					./.	1/1	0/1	0/1	0	3	2	2	58		0/0	1/1	0/1	0/1	1	3	2	2	122		0/1	1/1	0/1	0/1	2	3	2	2	186
																					./.	1/1	0/1	1/1	0	3	2	3	59		0/0	1/1	0/1	1/1	1	3	2	3	123		0/1	1/1	0/1	1/1	2	3	2	3	187
																					./.	1/1	1/1	./.	0	3	3	0	60		0/0	1/1	1/1	./.	1	3	3	0	124		0/1	1/1	1/1	./.	2	3	3	0	188
																					./.	1/1	1/1	0/0	0	3	3	1	61		0/0	1/1	1/1	0/0	1	3	3	1	125		0/1	1/1	1/1	0/0	2	3	3	1	189
																					./.	1/1	1/1	0/1	0	3	3	2	62		0/0	1/1	1/1	0/1	1	3	3	2	126		0/1	1/1	1/1	0/1	2	3	3	2	190
																					./.	1/1	1/1	-	0	3	3	3	63		0/0	1/1	1/1	-	1	3	3	3	127		0/1	1/1	1/1	-	2	3	3	3	191
																					./.	1/1	1/1	1/1	0	3	3	3	63		0/0	1/1	1/1	1/1	1	3	3	3	127		0/1	1/1	1/1	1/1	2	3	3	3	191
[truncated: 9 more columns]
